# Supplementary material for: The chloroplast genome of Salix floderusii and characterization of chloroplast regulatory elements
Source: Front Plant Sci. 2022 Aug 26;13:987443. doi: 10.3389/fpls.2022.987443 (PMC9459086; doi:10.3389/fpls.2022.987443)
Supplement: Supplementary file 6 [file Table_4.xlsx]

## Sheet: Sheet1
Supplementary Table 4. Distribution of nucleotide SSR sequences in the chloroplast genome of S. caprea，S. floderusii and S. cinerea
Species	SSR nr.	SSR type	SSR	size	start	end	Species	SSR nr.	SSR type	SSR	size	start	end	Species	SSR nr.	SSR type	SSR	size	start	end
Salix caprea	1	c	(A)9ttatttaaggagcaatgccaaccctcttgatagaacaagaaattggcgattgctcc(T)12	77	171	247	Salix floderusii	1	c	(A)9ttatttaaggagcaatgccaaccctcttgatagaacaagaaattggcgattgctcc(T)13	78	171	248	Salix cinerea	1	c	(A)9ttatttaaggagcaatgccaaccctcttgatagaacaagaaattggcgattgctcc(T)12	77	171	247
Salix caprea	2	p4	(TGAA)3	12	1540	1551	Salix floderusii	2	p4	(TGAA)3	12	1541	1552	Salix cinerea	2	p4	(TGAA)3	12	1540	1551
Salix caprea	3	p1	(A)8	8	1707	1714	Salix floderusii	3	p1	(A)8	8	1708	1715	Salix cinerea	3	p1	(A)8	8	1707	1714
Salix caprea	4	p1	(A)8	8	3739	3746	Salix floderusii	4	p1	(A)8	8	3740	3747	Salix cinerea	4	p1	(A)8	8	3739	3746
Salix caprea	5	p1	(A)13	13	4558	4570	Salix floderusii	5	p1	(A)13	13	4559	4571	Salix cinerea	5	p1	(A)13	13	4558	4570
Salix caprea	6	p1	(A)9	9	6079	6087	Salix floderusii	6	p1	(A)10	10	6080	6089	Salix cinerea	6	p1	(A)9	9	6079	6087
Salix caprea	7	c	(A)10taaggctttttccttgcttgatttttattaaatgttcttagaattttatctattctagatctttaactat(TA)4aaat(A)10taaataaagaaaaagatttg(A)9	131	6215	6345	Salix floderusii	7	c	(A)10taaggctttttccttgcttgatttttattaaatgttcttagaattttatctattctacatctttaactat(TA)4aaat(A)11taaataaagaaaaagatttg(A)8	131	6217	6347	Salix cinerea	7	c	(A)10taaggctttttccttgcttgatttttattaaatgttcttagaattttatctattctacatctttaactat(TA)4aaat(A)10taaataaagaaaaagatttg(A)8	130	6215	6344
Salix caprea	8	c	(A)8gtccttcttcatatac(T)15	39	6515	6553	Salix floderusii	8	c	(A)8gtccttcttcatatac(T)14	38	6517	6554	Salix cinerea	8	c	(A)8gtccttcttcatatac(T)14	38	6514	6551
Salix caprea	9	c	(TA)8tttttaatctattc(T)11	41	6716	6756	Salix floderusii	9	c	(TA)8tttttaatctattc(T)9	39	6717	6755	Salix cinerea	9	c	(TA)8tttttaatctattc(T)9	39	6714	6752
Salix caprea	10	p1	(T)16	16	7000	7015	Salix floderusii	10	p1	(T)16	16	6999	7014	Salix cinerea	10	p1	(T)17	17	6996	7012
Salix caprea	11	c	(AT)4tctcgtgatttgtattcaagagtcaattataaattgaaaaattggattatgagattacgaaacataa(T)11	86	7225	7310	Salix floderusii	11	c	(AT)4tctcgtgatttgtattcaagagtcaattataaattgaaaaattggattatgagattacgaaacataa(T)11	86	7224	7309	Salix cinerea	11	c	(AT)4tctcgtgatttgtattcaagagtcaattataaattgaaaaattggattatgagattacgaaacataa(T)11	86	7222	7307
Salix caprea	12	p1	(T)9	9	7667	7675	Salix floderusii	12	p1	(T)10	10	7666	7675	Salix cinerea	12	p1	(T)9	9	7664	7672
Salix caprea	13	p1	(A)8	8	7890	7897	Salix floderusii	13	p1	(A)8	8	7890	7897	Salix cinerea	13	p1	(A)8	8	7887	7894
Salix caprea	14	c	(T)9atgaccaagagatgtgaaag(A)8	37	8029	8065	Salix floderusii	14	c	(T)9atgaccaagagatgtgaaag(A)8	37	8029	8065	Salix cinerea	14	c	(T)9atgaccaagagatgtgaaag(A)8	37	8026	8062
Salix caprea	15	c	(T)9catttttcc(AT)6cgttattatttcttattaattatttttattaattttttattaat(ATTA)3	86	8167	8252	Salix floderusii	15	c	(T)10catttttcc(AT)6cgttattatttcttattaattatttttattaattttttattaat(ATTA)3	87	8167	8253	Salix cinerea	15	c	(T)9catttttcc(AT)6cgttattatttcttattaattatttttattaattttttattaat(ATTA)3	86	8164	8249
Salix caprea	16	c	(T)10gg(A)9	21	9934	9954	Salix floderusii	16	c	(T)10gg(A)9	21	9935	9955	Salix cinerea	16	c	(T)10gg(A)9	21	9931	9951
Salix caprea	17	p1	(A)9	9	10746	10754	Salix floderusii	17	p1	(A)9	9	10747	10755	Salix cinerea	17	p1	(A)9	9	10743	10751
Salix caprea	18	c	(A)8gtgcagctggttcaatccagcctattcttgaaataaacaactcgcacacactccctttcc(A)8	76	11070	11145	Salix floderusii	18	c	(A)8gtgcagctggttcaatccagcctattcttgaaataaacaactcgcacacactccctttcc(A)8	76	11071	11146	Salix cinerea	18	c	(A)8gtgcagctggttcaatccagcctattcttgaaataaacaactcgcacacactccctttcc(A)8	76	11067	11142
Salix caprea	19	p1	(T)13	13	11310	11322	Salix floderusii	19	p1	(T)13	13	11311	11323	Salix cinerea	19	p1	(T)13	13	11307	11319
Salix caprea	20	p1	(T)9	9	11486	11494	Salix floderusii	20	p1	(T)9	9	11487	11495	Salix cinerea	20	p1	(T)9	9	11483	11491
Salix caprea	21	c	(A)10tacgta(T)11	27	11692	11718	Salix floderusii	21	c	(A)10tacgta(T)11	27	11693	11719	Salix cinerea	21	c	(A)10tacgta(T)11	27	11689	11715
Salix caprea	22	p1	(A)8	8	12019	12026	Salix floderusii	22	p1	(A)8	8	12020	12027	Salix cinerea	22	p1	(A)8	8	12016	12023
Salix caprea	23	p2	(TA)4	8	12542	12549	Salix floderusii	23	p2	(TA)4	8	12543	12550	Salix cinerea	23	p2	(TA)4	8	12539	12546
Salix caprea	24	p1	(T)8	8	12837	12844	Salix floderusii	24	p1	(T)8	8	12838	12845	Salix cinerea	24	p1	(T)8	8	12834	12841
Salix caprea	25	p4	(GAAA)3	12	13755	13766	Salix floderusii	25	p4	(GAAA)3	12	13756	13767	Salix cinerea	25	p4	(GAAA)3	12	13752	13763
Salix caprea	26	c	(T)10caaag(A)9	24	14691	14714	Salix floderusii	26	c	(T)9caaag(A)9	23	14692	14714	Salix cinerea	26	c	(T)11caaag(A)9	25	14688	14712
Salix caprea	27	p1	(T)14	14	17028	17041	Salix floderusii	27	p1	(T)14	14	17028	17041	Salix cinerea	27	p1	(T)14	14	17026	17039
Salix caprea	28	p1	(A)8	8	17174	17181	Salix floderusii	28	p1	(A)8	8	17174	17181	Salix cinerea	28	p1	(A)8	8	17172	17179
Salix caprea	29	p2	(AT)5	10	18395	18404	Salix floderusii	29	p2	(AT)5	10	18395	18404	Salix cinerea	29	p2	(AT)5	10	18393	18402
Salix caprea	30	p1	(T)11	11	19444	19454	Salix floderusii	30	p1	(T)11	11	19444	19454	Salix cinerea	30	p1	(T)11	11	19442	19452
Salix caprea	31	p1	(A)8	8	20852	20859	Salix floderusii	31	p1	(A)8	8	20852	20859	Salix cinerea	31	p1	(A)8	8	20850	20857
Salix caprea	32	p1	(T)10	10	21156	21165	Salix floderusii	32	p1	(T)10	10	21156	21165	Salix cinerea	32	p1	(T)10	10	21154	21163
Salix caprea	33	p1	(A)10	10	21478	21487	Salix floderusii	33	p1	(A)9	9	21478	21486	Salix cinerea	33	p1	(A)10	10	21476	21485
Salix caprea	34	p1	(T)12	12	24744	24755	Salix floderusii	34	p1	(T)12	12	24743	24754	Salix cinerea	34	p1	(T)12	12	24742	24753
Salix caprea	35	p1	(A)10	10	25410	25419	Salix floderusii	35	p1	(A)10	10	25409	25418	Salix cinerea	35	p1	(A)10	10	25408	25417
Salix caprea	36	p2	(AT)4	8	25528	25535	Salix floderusii	36	p2	(AT)4	8	25527	25534	Salix cinerea	36	p2	(AT)4	8	25526	25533
Salix caprea	37	c	(T)9cagagata(T)10	27	25856	25882	Salix floderusii	37	c	(T)9cagagata(T)9	26	25855	25880	Salix cinerea	37	c	(T)9cagagata(T)9	26	25854	25879
Salix caprea	38	c	(T)10attga(T)8	23	26138	26160	Salix floderusii	38	c	(T)10attga(T)8	23	26136	26158	Salix cinerea	38	c	(T)10attga(T)8	23	26135	26157
Salix caprea	39	p1	(A)8	8	26510	26517	Salix floderusii	39	p1	(A)8	8	26508	26515	Salix cinerea	39	p1	(A)8	8	26507	26514
Salix caprea	40	p1	(T)9	9	26888	26896	Salix floderusii	40	p1	(T)9	9	26886	26894	Salix cinerea	40	p1	(T)9	9	26885	26893
Salix caprea	41	p1	(T)8	8	27718	27725	Salix floderusii	41	p1	(T)8	8	27716	27723	Salix cinerea	41	p1	(T)8	8	27715	27722
Salix caprea	42	p1	(T)9	9	27958	27966	Salix floderusii	42	p1	(T)9	9	27956	27964	Salix cinerea	42	p1	(T)9	9	27955	27963
Salix caprea	43	c*	(ACAA)2(AC<AA>AAAAAAGTGCGATAAAGATAAGTCCTAGTACAGTATAAAAAAAAAATCGAATATTCTACCAAATTTACTTTTTTATAGTTTGTTTTTTCTTCGGCATAAATCCTTAAAAAAGATTATCGATTTCCTCTCTCTATAAGAGAGGCAGGGTCCTTATTTGATTTTTCTTTTATTAATATACTCTTTACTTGATTGAATTAGGAATGGGATCCATATTCCATATAATATATCAAAACTTCAGTGTACAATTTGAATGAGATAGATTGTTTCAAATAATTGAGGTTACACAAAATCAGAGCCAAAAAAGAATAAAGAAGAGACTTTTCCGATTAAAAGGATTTTATCAAAAGAATTTAAGTCATTTTGTACCGTACAAATAAGAATTCCA…	144	28943	29086	Salix floderusii	43	c*	(ACAA)2(AC<AA>AAAAAAGTGCGATAAAGATAAGTCCTAGTACAGTATAAAAAAAAAATCGAATATTCTACCCAATTTACTTTTTTATAGTTTGTTTTTTCTTCGGCATAAATCCTTAAAAAAGATTATCGATTTCCTCTCTCTATAAGAGAGGCAGGGTCCTTATTTGATTTTTCTTTTATTAATATACTCTTTACTTGATTGAATTAGGAATGGGATCCATATTCCATATAATATATCAAAACTTCAGTGTACAATTTGAATGAGATAGATTGTTTCAAATAATTGAGGTTACACAAAATCAGAGCCAAAAAAGAATAAAGAAGAGACTTTTCCGATTAAAAGGATTTTATCAAAAGAATTTAAGTCATTTTGTACCGTACAAATAAGAATTCCA…	144	28932	29075	Salix cinerea	43	c*	(ACAA)2(AC<AA>AAAAAAGTGCGATAAAGATAAGTCCTAGTACAGTATAAAAAAAAAATCGAATATTCTACCAAATTTACTTTTTTATAGTTTGTTTTTTCTTCGGCATAAATCCTTAAAAAAGATTATCGATTTCCTCTCTCTATAAGAGAGGCAGGGTCCTTATTTGATTTTTCTTTTATTAATATACTCTTTACTTGATTGAATTAGGAATGGGATCCATATTCCATATAATATATCAAAACTTCAGTGTACAATTTGAATGAGATAGATTGTTTCAAATAATTGAGGTTACACAAAATCAGAGCCAAAAAAGAATAAAGAAGAGACTTTTCCGATTAAAAGGATTTTATCAAAAGAATTTAAGTCATTTTGTACCGTACAAATAAGAATTCCA…	144	28930	29073
Salix caprea	44	p1	(T)9	9	29685	29693	Salix floderusii	44	p1	(T)9	9	29674	29682	Salix cinerea	44	p1	(T)9	9	29672	29680
Salix caprea	45	p1	(A)10	10	30025	30034	Salix floderusii	45	p1	(A)11	11	30014	30024	Salix cinerea	45	p1	(A)11	11	30012	30022
Salix caprea	46	p1	(T)10	10	30200	30209	Salix floderusii	46	p1	(T)11	11	30190	30200	Salix cinerea	46	p1	(T)11	11	30188	30198
Salix caprea	47	p1	(T)9	9	30814	30822	Salix floderusii	47	p1	(T)9	9	30805	30813	Salix cinerea	47	p1	(T)9	9	30803	30811
Salix caprea	48	p1	(A)10	10	31339	31348	Salix floderusii	48	p1	(A)9	9	31330	31338	Salix cinerea	48	p1	(A)10	10	31328	31337
Salix caprea	49	p1	(G)9	9	33874	33882	Salix floderusii	49	p1	(G)9	9	33864	33872	Salix cinerea	49	p1	(G)9	9	33863	33871
Salix caprea	50	p2	(GA)4	8	34961	34968	Salix floderusii	50	p2	(GA)4	8	34951	34958	Salix cinerea	50	p2	(GA)4	8	34950	34957
Salix caprea	51	c	(TA)5ttctagatcctgcatctatctaga(AT)5	44	35156	35199	Salix floderusii	51	c	(TA)5ttctagatcctgcatctatctaga(AT)5	44	35146	35189	Salix cinerea	51	c	(TA)5ttctagatcctgcatctatctaga(AT)5	44	35145	35188
Salix caprea	52	p1	(T)9	9	35337	35345	Salix floderusii	52	p1	(T)9	9	35322	35330	Salix cinerea	52	p1	(T)9	9	35326	35334
Salix caprea	53	p1	(A)9	9	35688	35696	Salix floderusii	53	p1	(A)9	9	35673	35681	Salix cinerea	53	p1	(A)9	9	35677	35685
Salix caprea	54	p1	(A)8	8	36110	36117	Salix floderusii	54	p1	(A)8	8	36095	36102	Salix cinerea	54	p1	(A)8	8	36099	36106
Salix caprea	55	c	(A)8gaaaaatggtaattaattatttactagttaacagggacaatcctca(T)10c(A)8	73	36317	36389	Salix floderusii	55	c	(A)8gaaaaatggtaattaattatttactagttaacagggacaatcctca(T)10c(A)8	73	36302	36374	Salix cinerea	55	c	(A)8gaaaaatggtaattaattatttactagttaacagggacaatcctca(T)9c(A)8	72	36306	36377
Salix caprea	56	p4	(TCTA)3	12	41629	41640	Salix floderusii	56	p4	(TCTA)3	12	41614	41625	Salix cinerea	56	p4	(TCTA)3	12	41617	41628
Salix caprea	57	c	(AT)4taatattttaatataagattttaatataagaataagaatataagaataagagaaaataaa(AT)4	76	41821	41896	Salix floderusii	57	c	(AT)4taatattttaatataagattttaatataagaataagaatataagaataagagaaaataaa(AT)4	76	41806	41881	Salix cinerea	57	c	(AT)4taatattttaatataagattttaatataagaataagaatataagaataagagaaaataaa(AT)4	76	41809	41884
Salix caprea	58	p1	(T)11	11	42427	42437	Salix floderusii	58	p1	(T)10	10	42412	42421	Salix cinerea	58	p1	(T)10	10	42415	42424
Salix caprea	59	c	(T)10a(T)8	19	42930	42948	Salix floderusii	59	c	(T)10a(T)8	19	42914	42932	Salix cinerea	59	c	(T)11a(T)8	20	42917	42936
							Salix floderusii	60	p1	(T)8	8	43872	43879
Salix caprea	60	c	(AT)4ctttattgtttattgtttttaagaaaaagtttttcac(A)10	55	44311	44365	Salix floderusii	61	c	(AT)4ctttattgtttattgtttttaagaaaaagtttttcac(A)10	55	44296	44350	Salix cinerea	60	c	(AT)4ctttattgtttattgtttttaagaaaaagtttttcac(A)10	55	44299	44353
Salix caprea	61	p2	(AT)4	8	44491	44498	Salix floderusii	62	p2	(AT)4	8	44476	44483	Salix cinerea	61	p2	(AT)4	8	44479	44486
Salix caprea	62	c	(TA)4caaagtatacacaaagaatgtatatagaat(A)13tag(A)10	64	45790	45853	Salix floderusii	63	c	(TA)4caaagtatacacaaagaatgtatatagaat(A)13tag(A)12	66	45775	45840	Salix cinerea	62	c	(TA)4caaagtatacacaaagaatgtatatagaat(A)13tag(A)10	64	45778	45841
Salix caprea	63	p1	(A)10	10	46050	46059	Salix floderusii	64	p1	(A)10	10	46037	46046	Salix cinerea	63	p1	(A)10	10	46038	46047
Salix caprea	64	p5	(TAGAA)3	15	46337	46351	Salix floderusii	65	p5	(TAGAA)3	15	46324	46338	Salix cinerea	64	p5	(TAGAA)3	15	46325	46339
Salix caprea	65	p1	(A)8	8	46521	46528	Salix floderusii	66	p1	(A)8	8	46508	46515	Salix cinerea	65	p1	(A)8	8	46509	46516
Salix caprea	66	p1	(A)11	11	46873	46883	Salix floderusii	67	p1	(A)11	11	46860	46870	Salix cinerea	66	p1	(A)11	11	46861	46871
Salix caprea	67	p1	(T)11	11	47367	47377	Salix floderusii	68	p1	(T)11	11	47354	47364	Salix cinerea	67	p1	(T)11	11	47355	47365
Salix caprea	68	c	(A)8gtatattaatataaatataaagtattaagggtatgt(A)15gaattcgactatacttttatctttcctc(T)8	95	47690	47784	Salix floderusii	69	c	(A)8gtatattaatataaatataaagtattaagggtatgt(A)15gaattcgactatacttttatctttcctc(T)8	95	47677	47771	Salix cinerea	68	c	(A)8gtatattaatataaatataaagtattaagggtatgt(A)15gaattcgactatacttttatctttcctc(T)9	96	47678	47773
Salix caprea	69	p1	(T)9	9	48153	48161	Salix floderusii	70	p1	(T)9	9	48133	48141	Salix cinerea	69	p1	(T)9	9	48135	48143
Salix caprea	70	p2	(TC)4	8	48770	48777	Salix floderusii	71	p2	(TC)4	8	48750	48757	Salix cinerea	70	p2	(TC)4	8	48752	48759
Salix caprea	71	p1	(T)12	12	49556	49567	Salix floderusii	72	p1	(T)12	12	49536	49547	Salix cinerea	71	p1	(T)12	12	49538	49549
Salix caprea	72	p2	(AT)4	8	50178	50185	Salix floderusii	73	p2	(AT)4	8	50158	50165	Salix cinerea	72	p2	(AT)4	8	50160	50167
Salix caprea	73	p1	(A)10	10	50293	50302	Salix floderusii	74	p1	(A)9	9	50273	50281	Salix cinerea	73	p1	(A)10	10	50275	50284
Salix caprea	74	p3	(AAT)4	12	50446	50457	Salix floderusii	75	p3	(AAT)4	12	50425	50436	Salix cinerea	74	p3	(AAT)4	12	50428	50439
Salix caprea	75	c	(A)9tagctattggttctattgaagtgcactttttttgatttcggctttatactctatcctgaatgattcctgcgagcaagcttatgagaatgc(T)9	108	51046	51153	Salix floderusii	76	c	(A)9tagctattggttctattgaagtgcactttttttgatttcggctttatactctatcctgaatgattcctgcgagcaagcttatgagaatgc(T)9	108	51025	51132	Salix cinerea	75	c	(A)9tagctattggttctattgaagtgcactttttttgatttcggctttatactctatcctgaatgattcctgcgagcaagcttatgagaatgc(T)9	108	51028	51135
Salix caprea	76	p1	(T)8	8	51268	51275	Salix floderusii	77	p1	(T)8	8	51247	51254	Salix cinerea	76	p1	(T)8	8	51250	51257
Salix caprea	77	p2	(AT)4	8	51968	51975	Salix floderusii	78	p2	(AT)4	8	51947	51954	Salix cinerea	77	p2	(AT)4	8	51950	51957
Salix caprea	78	p1	(T)8	8	54391	54398	Salix floderusii	79	p1	(T)8	8	54370	54377	Salix cinerea	78	p1	(T)8	8	54373	54380
Salix caprea	79	c	(T)12caatttcaatgagtgataagttcaactaactcattttcaaaatatcaagtaaatgaat(A)8	78	54531	54608	Salix floderusii	80	c	(T)10caatttcaatgagtgataagttcaactaactcattttcaaaatatcaagtaaatgaat(A)8	76	54510	54585	Salix cinerea	79	c	(T)12caatttcaatgagtgataagttcaactaactcattttcaaaatatcaagtaaatgaat(A)8	78	54513	54590
Salix caprea	80	p1	(T)9	9	54791	54799	Salix floderusii	81	p1	(T)9	9	54768	54776	Salix cinerea	80	p1	(T)8	8	54773	54780
Salix caprea	81	p2	(GA)4	8	55631	55638	Salix floderusii	82	p2	(GA)4	8	55608	55615	Salix cinerea	81	p2	(GA)4	8	55612	55619
Salix caprea	82	p1	(T)9	9	58802	58810	Salix floderusii	83	p1	(T)10	10	58779	58788	Salix cinerea	82	p1	(T)10	10	58783	58792
Salix caprea	83	c	(A)9taatagaaaaataacaaacaagtgaattatcatacatgtatttgatgtataaaaatgaataagtccatttagttagttctatattccttgcactttat(TA)4	115	59030	59144	Salix floderusii	84	c	(A)9taatagaaaaataacaaacaagtgaattatcatacatgtatttgatgtataaaaatgaataagtccatttagttagttctatattccttgcactttat(TA)4	115	59008	59122	Salix cinerea	83	c	(A)9taatagaaaaataacaaacaagtgaattatcatacatgtatttgatgtataaaaatgaataagtccatttagttagttctatattccttgcactttat(TA)4	115	59012	59126
Salix caprea	84	p1	(A)8	8	59250	59257	Salix floderusii	85	p1	(A)8	8	59228	59235	Salix cinerea	84	p1	(A)8	8	59232	59239
Salix caprea	85	p1	(T)10	10	59449	59458	Salix floderusii	86	p1	(T)11	11	59427	59437	Salix cinerea	85	p1	(T)11	11	59431	59441
Salix caprea	86	p1	(T)8	8	60015	60022	Salix floderusii	87	p1	(T)8	8	59994	60001	Salix cinerea	86	p1	(T)8	8	59998	60005
Salix caprea	87	c	(T)12cc(T)10ctataacataacttaactgaaatttcttcataatactgatgaaccaaagaagacgtagat(TA)4ctatatacggaaaacggaaaaatttgaaattttgtccgcaaac(T)8	143	60448	60590	Salix floderusii	88	c	(T)12cc(T)10ctataacataacttaactgaaatttcttcataatactgatgaaccaaagaagacgtagat(TA)4ctatatacggaaaacggaaaaatttgaaattttgtccgcaaac(T)8	143	60427	60569	Salix cinerea	87	c	(T)12cc(T)10ctataacataacttaactgaaatttcttcataatactgatgaaccaaagaagacgtagat(TA)4ctatatacggaaaacggaaaaatttgaaattttgtccgcaaac(T)8	143	60431	60573
Salix caprea	88	p1	(A)8	8	60787	60794	Salix floderusii	89	p1	(A)8	8	60766	60773	Salix cinerea	88	p1	(A)8	8	60770	60777
Salix caprea	89	p1	(T)9	9	61541	61549	Salix floderusii	90	p1	(T)9	9	61520	61528	Salix cinerea	89	p1	(T)9	9	61524	61532
Salix caprea	90	p2	(AT)4	8	61771	61778	Salix floderusii	91	p2	(AT)4	8	61750	61757	Salix cinerea	90	p2	(AT)4	8	61754	61761
Salix caprea	91	c	(A)8ttgcgaaaagacttttgtttc(TA)6	41	62757	62797	Salix floderusii	92	c	(A)8ttgcgaaaagacttttgtttc(TA)6	41	62736	62776	Salix cinerea	91	c	(A)8ttgcgaaaagacttttgtttc(TA)6	41	62740	62780
Salix caprea	92	p1	(G)8	8	63134	63141	Salix floderusii	93	p1	(C)8	8	63128	63135	Salix cinerea	92	p1	(C)8	8	63132	63139
Salix caprea	93	p1	(A)10	10	63313	63322	Salix floderusii	94	p1	(A)10	10	63292	63301	Salix cinerea	93	p1	(A)10	10	63296	63305
Salix caprea	94	c	(T)8attttac(T)12atttttaatagggaaaatatggaaag(A)9gtaaaagatattataaagcaaaatcaaaataaaattaaagggttactttttgttctaaaatct(A)9tggattcgatacaaataaataaa(AAAT)3	169	64927	65095	Salix floderusii	95	c	(T)8attttac(T)11atttttaatagggaaaatatggaaag(A)9gtaaaagatattataaagcaaaatcaaaataaaattaaagggttactttttgttctaaaatct(A)9tggattcgatacaaataaataaa(AAAT)3	168	64906	65073	Salix cinerea	94	c	(T)8attttac(T)11atttttaatagggaaaatatggaaag(A)9gtaaaagatattataaagcaaaatcaaaataaaattaaagggttactttttgttctaaaatct(A)9tggattcgatacaaataaataaa(AAAT)3	168	64910	65077
Salix caprea	95	p1	(T)12	12	65372	65383	Salix floderusii	96	p1	(T)12	12	65350	65361	Salix cinerea	95	p1	(T)12	12	65354	65365
Salix caprea	96	p1	(A)8	8	65518	65525	Salix floderusii	97	p1	(A)8	8	65496	65503	Salix cinerea	96	p1	(A)8	8	65500	65507
Salix caprea	97	c	(A)11tagaa(T)11	27	65664	65690	Salix floderusii	98	c	(A)11tagaa(T)11	27	65642	65668	Salix cinerea	97	c	(A)11tagaa(T)11	27	65646	65672
Salix caprea	98	p1	(T)8	8	65947	65954	Salix floderusii	99	p1	(T)8	8	65925	65932	Salix cinerea	98	p1	(T)8	8	65929	65936
Salix caprea	99	c	(T)14actccactacatcttgaatgcctatactatctcatatagaaactatattctatattattatatagaa(AT)4aa(AT)5	101	66186	66286	Salix floderusii	100	c	(T)14actccactacatcttgaatgcctatactatctcatatagaaactatattctatattattatatagaa(AT)4aa(AT)5	101	66164	66264	Salix cinerea	99	c	(T)14actccactacatcttgaatgcctatactatctcatatagaaactatattctatattattatatagaa(AT)4aa(AT)5	101	66168	66268
Salix caprea	100	c	(T)9gtctcatatcatataacatataatacatataataataaacttatatacatatg(A)8	70	66593	66662	Salix floderusii	101	c	(T)9gtctcatatcatataacatataatacatataataataaacttatatacatatg(A)8	70	66571	66640	Salix cinerea	100	c	(T)9gtctcatatcatataacatataatacatataataataaacttatatacatatg(A)8	70	66575	66644
Salix caprea	101	p2	(TA)5	10	66816	66825	Salix floderusii	102	p2	(TA)5	10	66794	66803	Salix cinerea	101	p2	(TA)5	10	66798	66807
Salix caprea	102	c	(T)8cattctagttattaacac(G)12	38	67008	67045	Salix floderusii	103	c	(T)8cattctagttattaacac(G)12	38	66986	67023	Salix cinerea	102	c	(T)8cattctagttattaacac(G)12	38	66990	67027
Salix caprea	103	p2	(AT)5	10	67777	67786	Salix floderusii	104	p2	(AT)5	10	67755	67764	Salix cinerea	103	p2	(AT)5	10	67759	67768
Salix caprea	104	p1	(A)9	9	68302	68310	Salix floderusii	105	p1	(A)9	9	68280	68288	Salix cinerea	104	p1	(A)9	9	68284	68292
Salix caprea	105	p1	(T)8	8	69034	69041	Salix floderusii	106	p1	(T)8	8	69012	69019	Salix cinerea	105	p1	(T)8	8	69016	69023
Salix caprea	106	p1	(T)9	9	69552	69560	Salix floderusii	107	p1	(T)9	9	69530	69538	Salix cinerea	106	p1	(T)9	9	69534	69542
Salix caprea	107	c	(T)9atttg(A)11tgaaaaaaagaatataatc(T)8gtcctctttcataatttataataatataaatagcatttaagaaccttctggtgtgaaaac(A)10	122	70460	70581	Salix floderusii	108	c	(T)9atttg(A)10tgaaaaaaagaatataatc(T)8gtcctctttcataatttataataatataaatagcatttaagaaccttctggtgtgaaaac(A)10	121	70438	70558	Salix cinerea	107	c	(T)9atttg(A)10tgaaaaaaagaatataatc(T)8gtcctctttcataatttataataatataaatagcatttaagaaccttctggtgtgaaaac(A)10	121	70442	70562
Salix caprea	108	p1	(A)8	8	70686	70693	Salix floderusii	109	p1	(A)8	8	70663	70670	Salix cinerea	108	p1	(A)8	8	70667	70674
Salix caprea	109	p1	(A)9	9	71316	71324	Salix floderusii	110	p1	(A)10	10	71293	71302	Salix cinerea	109	p1	(A)9	9	71297	71305
Salix caprea	110	p1	(A)9	9	72025	72033	Salix floderusii	111	p1	(A)9	9	72003	72011	Salix cinerea	110	p1	(A)9	9	72006	72014
Salix caprea	111	p1	(A)10	10	72224	72233	Salix floderusii	112	p1	(A)10	10	72202	72211	Salix cinerea	111	p1	(A)10	10	72205	72214
Salix caprea	112	p1	(A)9	9	72419	72427	Salix floderusii	113	p1	(A)9	9	72397	72405	Salix cinerea	112	p1	(A)9	9	72400	72408
Salix caprea	113	p4	(TTTC)3	12	75005	75016	Salix floderusii	114	p4	(TTTC)3	12	74983	74994	Salix cinerea	113	p4	(TTTC)3	12	74986	74997
Salix caprea	114	p1	(A)8	8	75562	75569	Salix floderusii	115	p1	(A)8	8	75540	75547	Salix cinerea	114	p1	(A)8	8	75543	75550
Salix caprea	115	c	(A)8gaatccagtcaa(T)9	29	77286	77314	Salix floderusii	116	c	(A)8gaatccagtcaa(T)9	29	77264	77292	Salix cinerea	115	c	(A)9gaatccagtcaa(T)9	30	77267	77296
Salix caprea	116	p1	(A)9	9	78164	78172	Salix floderusii	117	p1	(A)9	9	78142	78150	Salix cinerea	116	p1	(A)9	9	78146	78154
Salix caprea	117	p1	(T)8	8	79224	79231	Salix floderusii	118	p1	(T)8	8	79202	79209	Salix cinerea	117	p1	(T)8	8	79206	79213
Salix caprea	118	c	(T)8gttctttttgttttctatctaaaagtctcttgaaatatcaactaatctaatgtaggaggaatgctattagaaatctcttctttacta(T)9	104	80277	80380	Salix floderusii	119	c	(T)8gttctttttgttttctatctaaaagtctcttgaaatatcaactaatctaatgtaggaggaatgctattagaaatctcttctttacta(T)9	104	80255	80358	Salix cinerea	118	c	(T)8gttctttttgttttctatctaaaagtctcttgaaatatcaactaatctaatgtaggaggaatgctattagaaatctcttctttacta(T)9	104	80259	80362
Salix caprea	119	p1	(A)11	11	80653	80663	Salix floderusii	120	p1	(A)12	12	80631	80642	Salix cinerea	119	p1	(A)11	11	80635	80645
Salix caprea	120	c	(T)10ataatttatgaattaaatattattattttttattttattaattttata(T)8	66	80888	80953	Salix floderusii	121	c	(T)10ataatttatgaattaaatattattattttttattttattaattttata(T)8	66	80866	80931	Salix cinerea	120	c	(T)10ataatttatgaattaaatattattattttttattttattaattttata(T)8	66	80870	80935
Salix caprea	121	c	(A)8gaaatattgtttgtccaaaac(A)11	40	81478	81517	Salix floderusii	122	c	(A)8gaaatattgtttgtccaaaac(A)10	39	81456	81494	Salix cinerea	121	c	(A)8gaaatattgtttgtccaaaac(A)11	40	81460	81499
Salix caprea	122	p1	(T)8	8	83101	83108	Salix floderusii	123	p1	(T)8	8	83078	83085	Salix cinerea	122	p1	(T)8	8	83083	83090
Salix caprea	123	c	(T)13gac(A)9	25	83227	83251	Salix floderusii	124	c	(T)13gac(A)9	25	83204	83228	Salix cinerea	123	c	(T)12gac(A)10	25	83209	83233
Salix caprea	124	p2	(TA)4	8	83992	83999	Salix floderusii	125	p2	(TA)4	8	83969	83976	Salix cinerea	124	p2	(TA)4	8	83974	83981
Salix caprea	125	c	(T)9agtgaacgtgtcatagttaatttctcctaa(T)17	56	84883	84938	Salix floderusii	126	c	(T)9agtgaacgtgtcatagttaatttctcctaa(T)17	56	84860	84915	Salix cinerea	125	c	(T)9agtgaacgtgtcatagttaatttctcctaa(T)17	56	84865	84920
Salix caprea	126	c	(GA)4tatt(GA)4	20	87139	87158	Salix floderusii	127	c	(GA)4tatt(GA)4	20	87116	87135	Salix cinerea	126	c	(GA)4tatt(GA)4	20	87121	87140
Salix caprea	127	p2	(GA)4	8	88138	88145	Salix floderusii	128	p2	(GA)4	8	88115	88122	Salix cinerea	127	p2	(GA)4	8	88120	88127
Salix caprea	128	p1	(G)8	8	88895	88902	Salix floderusii	129	p1	(G)8	8	88872	88879	Salix cinerea	128	p1	(G)8	8	88877	88884
Salix caprea	129	c	(A)9catgcttttttg(GA)4	29	90335	90363	Salix floderusii	130	c	(A)9catgcttttttg(GA)4	29	90312	90340	Salix cinerea	129	c	(A)9catgcttttttg(GA)4	29	90317	90345
Salix caprea	130	p2	(CT)4	8	90780	90787	Salix floderusii	131	p2	(CT)4	8	90757	90764	Salix cinerea	130	p2	(CT)4	8	90762	90769
Salix caprea	131	p2	(TA)4	8	93709	93716	Salix floderusii	132	p2	(TA)4	8	93686	93693	Salix cinerea	131	p2	(TA)4	8	93691	93698
Salix caprea	132	p2	(AT)4	8	95338	95345	Salix floderusii	133	p2	(AT)4	8	95315	95322	Salix cinerea	132	p2	(AT)4	8	95320	95327
Salix caprea	133	p2	(AG)4	8	96003	96010	Salix floderusii	134	p2	(AG)4	8	95980	95987	Salix cinerea	133	p2	(AG)4	8	95985	95992
Salix caprea	134	p1	(T)11	11	97931	97941	Salix floderusii	135	p1	(T)11	11	97908	97918	Salix cinerea	134	p1	(T)11	11	97913	97923
Salix caprea	135	p1	(T)10	10	99649	99658	Salix floderusii	136	p1	(T)10	10	99626	99635	Salix cinerea	135	p1	(T)10	10	99631	99640
Salix caprea	136	p1	(G)8	8	102830	102837	Salix floderusii	137	p1	(G)8	8	102807	102814	Salix cinerea	136	p1	(G)8	8	102813	102820
Salix caprea	137	p1	(T)9	9	103687	103695	Salix floderusii	138	p1	(T)9	9	103664	103672	Salix cinerea	137	p1	(T)9	9	103670	103678
Salix caprea	138	p1	(G)9	9	104903	104911	Salix floderusii	139	p1	(G)9	9	104880	104888	Salix cinerea	138	p1	(G)9	9	104886	104894
Salix caprea	139	p2	(CT)4	8	107017	107024	Salix floderusii	140	p2	(CT)4	8	106994	107001	Salix cinerea	139	p2	(CT)4	8	107000	107007
Salix caprea	140	p1	(G)8	8	107485	107492	Salix floderusii	141	p1	(G)8	8	107462	107469	Salix cinerea	140	p1	(G)8	8	107468	107475
Salix caprea	141	p1	(A)9	9	108412	108420	Salix floderusii	142	p1	(A)9	9	108389	108397	Salix cinerea	141	p1	(A)9	9	108395	108403
Salix caprea	142	p1	(A)10	10	108723	108732	Salix floderusii	143	p1	(A)10	10	108700	108709	Salix cinerea	142	p1	(A)10	10	108706	108715
Salix caprea	143	c	(T)11atttctattaaattaaatt(ATTA)3	42	109140	109181	Salix floderusii	144	c	(T)11atttctattaaattaaatt(ATTA)3	42	109117	109158	Salix cinerea	143	c	(T)11atttctattaaattaaatt(ATTA)3	42	109123	109164
Salix caprea	144	p1	(T)11	11	109291	109301	Salix floderusii	145	p1	(T)11	11	109268	109278	Salix cinerea	144	p1	(T)11	11	109274	109284
Salix caprea	145	p2	(TA)4	8	110060	110067	Salix floderusii	146	p2	(TA)4	8	110037	110044	Salix cinerea	145	p2	(TA)4	8	110043	110050
Salix caprea	146	p1	(T)8	8	111335	111342	Salix floderusii	147	p1	(T)8	8	111312	111319	Salix cinerea	146	p1	(T)8	8	111318	111325
Salix caprea	147	p1	(T)11	11	111677	111687	Salix floderusii	148	p1	(T)11	11	111654	111664	Salix cinerea	147	p1	(T)11	11	111660	111670
Salix caprea	148	p1	(A)8	8	112608	112615	Salix floderusii	149	p1	(A)8	8	112585	112592	Salix cinerea	148	p1	(A)8	8	112617	112624
Salix caprea	149	p1	(T)8	8	112733	112740	Salix floderusii	150	p1	(T)8	8	112710	112717	Salix cinerea	149	p1	(T)8	8	112742	112749
Salix caprea	150	p1	(A)14	14	114172	114185	Salix floderusii	151	p1	(A)16	16	114149	114164	Salix cinerea	150	p1	(A)14	14	114181	114194
Salix caprea	151	p2	(AT)4	8	114386	114393	Salix floderusii	152	p2	(AT)4	8	114365	114372	Salix cinerea	151	p2	(AT)4	8	114395	114402
Salix caprea	152	p1	(T)9	9	114845	114853	Salix floderusii	153	p1	(T)9	9	114824	114832	Salix cinerea	152	p1	(T)9	9	114854	114862
Salix caprea	153	p2	(AT)4	8	115865	115872	Salix floderusii	154	p2	(AT)4	8	115844	115851	Salix cinerea	153	p2	(AT)4	8	115874	115881
Salix caprea	154	c	(T)11aattttttaataactacctat(A)10ttagctat(A)8	58	115975	116032	Salix floderusii	155	c	(T)12attttttaataactacctat(A)10ttagctat(A)8	58	115954	116011	Salix cinerea	154	c	(T)11aattttttaataactacctat(A)10ttagctat(A)8	58	115984	116041
Salix caprea	155	p4	(AATA)3	12	116219	116230	Salix floderusii	156	p4	(AATA)3	12	116198	116209	Salix cinerea	155	p4	(AATA)3	12	116228	116239
Salix caprea	156	p1	(T)8	8	116610	116617	Salix floderusii	157	p1	(T)8	8	116589	116596	Salix cinerea	156	p1	(T)8	8	116619	116626
Salix caprea	157	c	(T)8(A)9	17	117916	117932	Salix floderusii	158	c	(T)8(A)8	16	117895	117910	Salix cinerea	157	p1	(T)9	9	117925	117933
Salix caprea	158	p1	(A)9	9	118566	118574	Salix floderusii	159	p1	(A)9	9	118544	118552	Salix cinerea	158	p1	(A)9	9	118574	118582
Salix caprea	159	p1	(T)8	8	119251	119258	Salix floderusii	160	p1	(T)8	8	119229	119236	Salix cinerea	159	p1	(T)8	8	119259	119266
Salix caprea	160	p1	(A)10	10	119555	119564	Salix floderusii	161	p1	(A)10	10	119533	119542	Salix cinerea	160	p1	(A)10	10	119563	119572
Salix caprea	161	c	(T)8ctttttctattgtaagtctattc(T)8gttcctattcttccttctg(A)10	68	121231	121298	Salix floderusii	162	c	(T)8ctttttctattgtaagtctattc(T)8gttcctattcttccttctg(A)10	68	121209	121276	Salix cinerea	161	c	(T)8ctttttctattgtaagtctattc(T)8gttcctattcttccttctg(A)10	68	121239	121306
Salix caprea	162	p2	(AT)9	18	121534	121551	Salix floderusii	163	p2	(AT)9	18	121512	121529	Salix cinerea	162	p2	(AT)9	18	121542	121559
Salix caprea	163	c	(T)8actgcaaatttagaagctgttttctttcactcatataactatctaatttagttcatcaacccaaatgatgaataaaaaaataagg(AT)4tcaatatattcaattaattttacctttttcctaataaaaaat(A)11(G)9	163	121695	121857	Salix floderusii	164	c	(T)8actgcaaatttagaagctgttttctttcactcatataactatctaatttagttcatcaacccaaatgatgaataaaaaaataagg(AT)4tcaatatattcaattaattttacctttttcctaataaaaaat(A)9(G)10	162	121673	121834	Salix cinerea	163	c	(T)8actgcaaatttagaagctgttttctttcactcatataactatctaatttagttcatcaacccaaatgatgaataaaaaaataagg(AT)4tcaatatattcaattaattttacctttttcctaataaaaaat(A)11(G)10	164	121703	121866
Salix caprea	164	p1	(A)12	12	123718	123729	Salix floderusii	165	p1	(A)13	13	123695	123707	Salix cinerea	164	p1	(A)12	12	123727	123738
Salix caprea	165	c	(T)10gattcggctagaaatacataaaagatggtatatttcttcccttacaaagg(A)8	68	124165	124232	Salix floderusii	166	c	(T)10gattcggctagaaatacataaaagatggtatatttcttcccttacaaagg(A)8	68	124143	124210	Salix cinerea	165	c	(T)10gattcggctagaaatacataaaagatggtatatttcttcccttacaaagg(A)8	68	124174	124241
Salix caprea	166	p2	(AT)4	8	124407	124414	Salix floderusii	167	p2	(AT)4	8	124385	124392	Salix cinerea	166	p2	(AT)4	8	124416	124423
							Salix floderusii	168	p1	(T)9	9	124782	124790	Salix cinerea	167	p1	(T)9	9	124813	124821
Salix caprea	167	p1	(T)10	10	125548	125557	Salix floderusii	169	p1	(T)10	10	125526	125535	Salix cinerea	168	p1	(T)10	10	125557	125566
Salix caprea	168	p4	(CATT)3	12	126088	126099	Salix floderusii	170	p4	(CATT)3	12	126066	126077	Salix cinerea	169	p4	(CATT)3	12	126097	126108
Salix caprea	169	p2	(TA)4	8	126513	126520	Salix floderusii	171	p2	(TA)4	8	126491	126498	Salix cinerea	170	p2	(TA)4	8	126522	126529
Salix caprea	170	p1	(T)9	9	126755	126763	Salix floderusii	172	p1	(T)9	9	126733	126741	Salix cinerea	171	p1	(T)9	9	126764	126772
Salix caprea	171	c	(T)8caactttctaa(T)11	30	127036	127065	Salix floderusii	173	c	(T)8caactttctaa(T)11	30	127014	127043	Salix cinerea	172	c	(T)8caactttctaa(T)11	30	127045	127074
Salix caprea	172	p1	(A)8	8	127707	127714	Salix floderusii	174	p1	(A)8	8	127685	127692	Salix cinerea	173	p1	(A)8	8	127716	127723
Salix caprea	173	p1	(A)11	11	128300	128310	Salix floderusii	175	p1	(A)11	11	128278	128288	Salix cinerea	174	p1	(A)11	11	128309	128319
Salix caprea	174	p1	(A)8	8	128645	128652	Salix floderusii	176	p1	(A)8	8	128623	128630	Salix cinerea	175	p1	(A)8	8	128654	128661
Salix caprea	175	p2	(AT)4	8	129919	129926	Salix floderusii	177	p2	(AT)4	8	129897	129904	Salix cinerea	176	p2	(AT)4	8	129928	129935
Salix caprea	176	p1	(A)11	11	130686	130696	Salix floderusii	178	p1	(A)11	11	130664	130674	Salix cinerea	177	p1	(A)11	11	130695	130705
Salix caprea	177	c	(TTAA)3taatttaatttaatagaaat(A)11	43	130805	130847	Salix floderusii	179	c	(TTAA)3taatttaatttaatagaaat(A)11	43	130783	130825	Salix cinerea	178	c	(TTAA)3taatttaatttaatagaaat(A)11	43	130814	130856
Salix caprea	178	p1	(T)10	10	131255	131264	Salix floderusii	180	p1	(T)10	10	131233	131242	Salix cinerea	179	p1	(T)10	10	131264	131273
Salix caprea	179	p1	(T)9	9	131567	131575	Salix floderusii	181	p1	(T)9	9	131545	131553	Salix cinerea	180	p1	(T)9	9	131576	131584
Salix caprea	180	p1	(C)8	8	132495	132502	Salix floderusii	182	p1	(C)8	8	132473	132480	Salix cinerea	181	p1	(C)8	8	132504	132511
Salix caprea	181	p2	(AG)4	8	132963	132970	Salix floderusii	183	p2	(AG)4	8	132941	132948	Salix cinerea	182	p2	(AG)4	8	132972	132979
Salix caprea	182	p1	(C)9	9	135076	135084	Salix floderusii	184	p1	(C)9	9	135054	135062	Salix cinerea	183	p1	(C)9	9	135085	135093
Salix caprea	183	p1	(A)9	9	136292	136300	Salix floderusii	185	p1	(A)9	9	136270	136278	Salix cinerea	184	p1	(A)9	9	136301	136309
Salix caprea	184	p1	(C)8	8	137150	137157	Salix floderusii	186	p1	(C)8	8	137128	137135	Salix cinerea	185	p1	(C)8	8	137159	137166
Salix caprea	185	p1	(A)10	10	140329	140338	Salix floderusii	187	p1	(A)10	10	140307	140316	Salix cinerea	186	p1	(A)10	10	140339	140348
Salix caprea	186	p1	(A)11	11	142046	142056	Salix floderusii	188	p1	(A)11	11	142024	142034	Salix cinerea	187	p1	(A)11	11	142056	142066
Salix caprea	187	p2	(CT)4	8	143977	143984	Salix floderusii	189	p2	(CT)4	8	143955	143962	Salix cinerea	188	p2	(CT)4	8	143987	143994
Salix caprea	188	p2	(AT)4	8	144642	144649	Salix floderusii	190	p2	(AT)4	8	144620	144627	Salix cinerea	189	p2	(AT)4	8	144652	144659
Salix caprea	189	p2	(TA)4	8	146271	146278	Salix floderusii	191	p2	(TA)4	8	146249	146256	Salix cinerea	190	p2	(TA)4	8	146281	146288
Salix caprea	190	p2	(AG)4	8	149200	149207	Salix floderusii	192	p2	(AG)4	8	149178	149185	Salix cinerea	191	p2	(AG)4	8	149210	149217
Salix caprea	191	c	(TC)4caaaaaagcatg(T)9	29	149624	149652	Salix floderusii	193	c	(TC)4caaaaaagcatg(T)9	29	149602	149630	Salix cinerea	192	c	(TC)4caaaaaagcatg(T)9	29	149634	149662
Salix caprea	192	p1	(C)8	8	151085	151092	Salix floderusii	194	p1	(C)8	8	151063	151070	Salix cinerea	193	p1	(C)8	8	151095	151102
Salix caprea	193	p2	(TC)4	8	151842	151849	Salix floderusii	195	p2	(TC)4	8	151820	151827	Salix cinerea	194	p2	(TC)4	8	151852	151859
Salix caprea	194	c	(TC)4aata(TC)4	20	152829	152848	Salix floderusii	196	c	(TC)4aata(TC)4	20	152807	152826	Salix cinerea	195	c	(TC)4aata(TC)4	20	152839	152858
Salix caprea	195	c	(A)17ttaggagaaattaactatgacacgttcact(A)9	56	155049	155104	Salix floderusii	197	c	(A)17ttaggagaaattaactatgacacgttcact(A)9	56	155027	155082	Salix cinerea	196	c	(A)17ttaggagaaattaactatgacacgttcact(A)9	56	155059	155114
